# Supplementary material for: Prehospital triage tools across the world: a scoping review of the published literature
Source: Scand J Trauma Resusc Emerg Med. 2022 Apr 27;30:32. doi: 10.1186/s13049-022-01019-z (PMC9044621; doi:10.1186/s13049-022-01019-z)
Supplement: Supplementary file 3 — Additional file 3. Summary table of included articles. [file 13049_2022_1019_MOESM3_ESM.xlsx]

## Sheet: Table
Additional File 3. Summary Table of Included Articles
Study	Tool Name	Country	Pop	Primary Research Question	Major Findings	QR
Category: Infectious disease triage
Johansson 2018	DSS	Sweden	A	To validate DSS tool for triage to specialized ED for infectious diseases (ID). Studying concordance between prehospital RN using tool and ID specialist	60% patients triaged to specialized ED. 94% concordance. n =72	VL
Category: Medical chief complaint triage
Gaumont 2016	ph-ViEWS	Ireland	A	To compare acuity assigned using prehospital ViEWS to Manchester Triage System (MTS) used in Ireland EDs for non-traumatic patients	114 (42%) MTS high-acuity patients had a Ph-ViEWS ≥7 (high clinical risk) in prehospital triage. n =272	VL
Category: General undifferentiated triage
Meisel 2009	PEAR	USA	A	To validate PEAR for predicting hospital admission using routinely collected out-of-hospital information	AUC for combined cohort was 0.83 for all admissions and 0.72 for ICU admissions. n =1102	M
Buschhorn 2013	ESI	USA	All	To evaluate interrater reliability in ESI scores assigned by prehospital personnel and emergency department nurses (RNs).	Concordance was 0.41 (95% CI, 0.26-0.56). n =75	VL
Newton 2014	Pathfinders	UK	All	To evaluate the clinical performance of of Pathfinders general triage protocols compared to physician gold-standard	Sensitivity 94.8% and specificity of 57.9% for accurate triage decision. n =481	L
Silcock 2015	NEWS	Scotland	A	To evaluate the performance of the prehospital NEWS in identifying patients at risk of death or deterioration	High risk NEWS group had significant risk of 48 h mortality (RR 35.32), 30 day mortality (RR 6.7), and ICU admission (RR 5.43). n =1684	VL
Hoikka 2018	NEWS	Finland	All	To examine the accuracy of the prehospitally implemented NEWS in predicting 1-day and 30-day mortalities in an unselected EMS population.	The high-risk NEWS group (score ≥ 7) had sensitivities for 1-day and 30-day mortalities of 0.801 (CI 0.74–0.86) and 0.42 (CI 0.38–0.47), respectively. n =12426	M
Martin-Rodriguez 2019	NEWS2	Spain	A	To evaluate the ability of the prehospital NEWS2 to predict 48 hour mortality	AUC of 0.88 (95% CI: 0.82-0.94) of NEWS2 for 48 hr mortality. n =1054	L
Leung 2016	MEWS	Hong Kong	A	To investigate whether prehospital MEWS could predict the need for life-saving intervention (LSI) within 4 h of ED presentation in ambulance patients.	AUC of prehospital MEWS relating to LSI was 0.72 (95%CI 0.69 to 0.75). For MEWS ≥3, sensitivity 57%, specificity 76%, PPV 40%, NPV 87%. n =1493	VL
Smith 2015	CTAS	USA	A	To determine if a relationship exists between paramedic CTAS scores and emergency nurses’ ESI scores	Poor relationship between the paramedic-assigned CTAS and the RN-assigned ESI (P = .599, κ = –0.003). n =2222	L
Leeies 2017	CTAS	Canada	A	To prospectively evaluate CTAS interrater reliability between EMS providers and ED triage nurses	Interrater reliability κw = 0.437 (p<0.001, 95% CI 0.421-0.452). n =14378	M
Magnusson 2018	RETTS-p	Sweden	P	To evaluate the initial priority given by the dispatcher vs the EMS nurse when utilizing RETTS-p in children < age 16.	The dispatch centre indexed life-threatening priority in 69% of the missions but, of all children, only 6.1% were given a life threatening RETTS-p red colour by the EMS nurse. n =651	L
Magnusson 2019	RETTS-p	Sweden	P	To evaluate agreement between the EMS field assessmentusing RETTS-p and the hospital diagnosis of emergent condition.	Sn 66.7% and Sp 67.0%, with under-triage rate 33%, over-triage rate 33.3%. n =716	L
Skjot-Arkil 2019	DEPT	Denmark	A	To investigate the inter-rater reliability of triage level assignment between prehospital providers and emergency department (ED) nurses using DEPT	Same triage level assigned in 62% of cases. κ=0.47 (95% CI: 0.41–0.56). n=292	VL
Sung 2019	START	Korea	A	To analyze the correlation between the triage systems at the pre-hospital and in-hospital stages (START vs Korean Triage and Acuity Scale)	Agreement between two systems was very low at 0.211 (95%CI 0.164–0.258), and the kappa coefficient of the paramedic category was 0.232 (95% CI 0.161–0.303). n =1028	L
Tsai 2017	TTAS & TPTS	Taiwan	A	To compare the two-level TPTS with the five-level Taiwan Triage and Acuity Scale (TTAS) at ED arrival to predict hospitalization	TTAS levels 1–2 better predicted hospitalization compared to TPTS emergent level designation with a sn 70.3% versus 41.1%, sp 89.1% versus 79.5%. n =4430	VL
Ng 2019	TTAS & TPTS	Taiwan	A	To compare two-tier TPTS versus five-tier TTAS administered prehospital in predicting hospitalization.	TTAS AUC 0.73 compared to TPTS AUC 0.66 for hospitalization. n =493	L
Category: Stroke triage
Chenkin 2009	Ontario	Canada	A	To determine the PPV of the Ontario Prehospital Stroke Screening Tool for identification of acute stroke at a single stroke center.	PPV 89.5% (95% CI: 85.7–92.7%) for acute stroke. tPA administration rate for patients with suspected stroke increased from 5.9% to 10.1% (p = 0.04).n =325	VL
Kesinger 2015	NIHSS	USA	A	To evaluate whether Helicopter Emergency Services (HEMS) providers could reliably calculate NIHSS compared to in-hospital stroke team physicians.	Excluding patients who received tissue-type plasminogen activator before HEMS transport, there were 216 patients and good agreement (82.7%; κ=0.619) between NIHSS assignments made by HEMS providers and stroke team physicians. n =305	L
Andsberg 2017	PreHAST	Sweden	A	To evaluate prehospital PreHAST performance for stroke/TIA recognition	PreHast ≥ 1 had sn 100%, sp 40%, PPV 50%, NPV 100%, AUC 0.77 for stroke/TIA. n =69	VL
Noorian 2018	LAMS	USA	A	To validate the LAMS for LVO and comprehensive stroke center appropriate patients.	LAMS ≥ 4 identifies LVO among cerebral ischemia patients with Sn 76%, Sp 65% and accuracy 72%. LAMS ≥ 4 identifies CSC-Appropriate patients among all suspected stroke transports with Sn 73%, Sp 71%, and accuracy 72%. n =94	VL
Helwig 2019	LAMS	Germany	A	To compare LAMS to Mobile Stroke Unit (MSU) in accurately triaging patients to the appropriate stroke hospital (CSC vs PSC)	An accurate triage decision was reached for 69.8% in the LAMS group and 100% in the MSU group (difference, 30.2%; 95% CI, 17.8%-42.5%; P < 0.001). n =116	M
Carr 2019	FAST-ED	USA	A	To assess the impact of the implementation of the FAST-ED triage tool on single center stroke intervention team activation in Florida.	FAST-ED ≥ 4 predicted LVO with Sn 80%; Sp 68%; PPV 40 %. Stroke team activation times in favor of the FAST-ED cohort (74 minutes vs. 110 minutes, p < 0.05). n =402	VL
Carrera 2019	RACE	Spain	A	To revalidate RACE after its region-wide implementation in Catalonia	RACE ≥5 showed Sn 84%, Sp 60%, AUC 0.77, for detecting LVO. N=1822	M
Jumaa 2019	RACE	USA	A	To report performance characteristics of RACE for LVO eligible for mechanical thrombectomy	A RACE cut-off point of ≥5 had Sn 77%, Sp 75%, PPV 0.97, NPV 0.25, accuracy 75.3% (95%CI 73.1 - 77.4). n =1147	M
Li 2019	C-STAT	USA	A	To evaluate performance characteristics of C-STAT	C-STAT had Sn 71% and Sp 67% for LVO. C-STAT triage would increase transport of prehospital suspected stroke cases to the CSC by 11% within six hours and 21% within 24 hours. n =158	VL
McMullan 2017	C-STAT	USA	A	To describe the performance of prehospital C-STAT to identify subjects with severe stroke (NIHSS ≥ 15), presence of LVO, and need for CSC.	For NIHSS ≥ 15, C-STAT Sn 77% and Sp 84%; for presence of LVO, Sn 71% and Sp 70%; and for overall CSC need Sn 57% and Sp 79%. n =158	VL
Okuno 2019	FACE2AD	Japan	A	To design and prospectively validate the FACE2AD tool for LVO prediction	FACE2AD ≥ 3 predicts LVO with Sn 85%, Sp 80%, PPV: 0.39, NPV: 0.97, AUC 0.88. n =502	L
Suzuki 2018	TOPSPIN	Japan	A	To analyze performance of TOPSPIN for stroke detection	TOPSPIN ≥3 points with PPV 82.8% for stroke. n =1482	VL
Taqi 2019	VES	USA	A	To evaluate VES performance characteristics for LVO prediction	Sn 94.7%, Sp 82.4% , PPV 58.1%, NPV 98.4%, accuracy 84.9%. n =184	VL
Zhao 2018	ACT-FAST	Australia	A	Validation of ACT-FAST LVO identification tool.	Sn 85.7%, Sp 93.5%, PPV 80% and NPV 95.6% for recognition of endovascular-eligible LVO. Validation n=669, application/statistical analysis n= 60.	VL
Vaclavik 2018	FAST PLUS	Czech Republic	A	To determine tool's performance characteristics for LVO detection.	Sn 93%, Sp 47%, PPV 41%, NPV 94%, and AUC 0.65 for LVO. n =435	L
Bergs 2010	CPSS, FAST, LAPSS, MASS	Belgium	A	To compare diagnostic value of the CPSS/FAST, LAPSS, and the MASS for identifying patients with a stroke in Belgian EMS	FAST/CPSS had Sn 95% and Sp 33%. LAPSS had Sn 74%, Sp 83%; and MASS had Sn 74%, Sp 67%. n =31	VL
Lima 2016	FAST-ED, RACE, CPSS, NIHSS	USA	A	To evaluate performance of FAST-ED for LVO prediction.	The FAST-ED scale had comparable accuracy to predict LVO to NIHSS and higher accuracy than RACE and CPSS (AUC: FAST-ED = 0.81, reference; NIHSS = 0.80, p = 0.28; RACE = 0.77, p = 0.02; and CPSS = 0.75, p = 0.002). FAST-ED ≥4 had Sn of 0.60, Sp 0.89, PPV 0.72, and NPV 0.82 versus RACE ≥5 of 0.55, 0.87, 0.68, 0.79 and CPSS ≥2 of 0.56, 0.85, 0.65, 0.78, respectively. n =741	L
Zhao 2017	RACE, LAMS, CPSS, FAST-ED,PASS	Australia	A	To examine stroke scale performance in atypical clinical presentations	Most scales correctly identified >95% of typical presentations but <20% of atypical presentations. n= 565.	L
Anadani 2019	RACE, FAST-ED, CPSS, 3I-SS, PASS	USA	A	To assess the accuracy of LVO recognition scales with NIHSS as gold standard	RACE≥ 5 had the highest accuracy (78%) for CT-confirmed LVO with 11% FNR and 33% FPR. n =439	L
Category: Trauma triage
Brown 2011	FTDS	USA	A	To analyze whether trauma center need was accurately predicted solely by the physiologic (PHY) and anatomic (ANA) criteria of the FTDS.	Application of only the PHY and ANA criteria identifies trauma center need with Sn 49%, Sp 78% and undertriage rate of 51%. Mechanism of injury and special considerations criteria play an important role in minimizing under-triage rates. n =1,086,764	M
Newgard 2011	FTDS	USA	All	To evaluate diagnostic performance of FTDS for identifying major trauma (Injury Severity Score [ISS] ≥16)	Sn 85.8% (95% CI 85.0 – 86.6%) and Sp 68.7%(95% CI 68.4 – 68.9%). n =122,345	M
Barnett 2013	FTDS	USA	All	To describe the use of field triage criteria by EMS personnel in the Western United States	The three most common criteria cited (of 33 in use) were EMS provider judgment, age <5 or >55 years, and Glasgow Coma Scale (GCS) score <14. n =46,414	M
Davidson 2014	FTDS	USA	All	To determine the likelihood of serious trauma based on vehicle damage sustained in a crash as described in Step 3 of the FTDS.	Crash characteristics that predict severe injury included intrusion of greater than 12 inches (PPV of 10.4%; 95% CI, 9.5 - 11.3) and steering wheel collapse (PPV of 25.7%; 95% CI, 23.0 - 28.4%). n =85761	M
Lerner 2017	FTDS	USA	P	To determine the change in under- and over-triage rates when the 2011 Field Triage Guidelines are compared to the 2006 and 1999 versions.	Applying the 1999, 2006, or 2011 Guidelines to the EMS interview data the over-triage rate was 32.6%, 27.9%, and 28.0%, respectively. The under-triage rate was 26.5%, 35.1%, and 34.8%, respectively. The 2011 Guidelines resulted in an 8.2% (95% CI 0.6–15.9%) absolute increase in under-triage and a 4.6% (95% CI 2.8–6.3%) decrease in over-triage compared to 1999 Guidelines. n =5594	M
Ardolino 2015	PTS	England	P	To assess performance of English pediatric prehospital trauma triage tools	East Midlands (18%), North West (21%) and Northern (19%) tools had the best over-triage rates. All had under-triage rates of 0%. n =2934	M
Cassignol 2019a	T-RTS, NTS, MGAP	France	A	To compare the diagnostic performance of four trauma triage scoring systems (T-RTS, Vittel, MGAP, NTS) to predict 30 day in-hospital mortality in admitted trauma patients	T-RTS, AUC= 0.84; Vittel criteria, AUC = 0.87; MGAP score, AUC = 0.91 and NTS, AUC = 0.90. n =1001	VL
Cassignol 2019b	Vittel	France	A	To evaluate the correlation between each Vittel field triage criterion and major trauma.	In a multivariate analysis, kinetic elements criteria were not significant predictors of major trauma. n =1151	VL
Cox 2012	VSTTC	Australia	A	To evaluate performance of the Victorian prehospital trauma triage criteria in discriminating for major trauma	The Victorian criteria had sensitivity 95.3%, specificity 62.7%, under-triage rate 4.7%, and over-triage rate 37.3% for major trauma. n =45,332	M
Davis 2012	FTTA	USA	All	To determine rates of undertriage comparing younger and older patient populations using the FTTA algorithm	83% of FTTA positive patients age 15-54 were discharged from a trauma center compared to only 59% of those age > 55. n =2051	VL
Dinh 2012	T1	Australia	A	To determine performance characteristics of the T1 protocol in predicting major trauma	T1 protocol has Sn 63%, PPV 23%, undertriage rate 12%, overtriage rate 77% for severe injury (ISS >15). n =2664	VL
Lavoie 2010	PHI	Canada	A	To evaluate the performance of the PHI, the high-velocity impact (HVI) criterion and emergency medical technician (EMT) judgment for the prehospital triage of injured patients.	Combination of PHI score ≥ 4, HVI presence and EMT judgment had Sn 74.2%, Sp 70.0%, PPV 14.9%, NPV 98.2%, and overtriage rate of 85.1% for severe trauma. n= 16805	L
vanLaarhoven 2014	Dutch	Netherlands	A	To evaluate the protocol's ability to identify severely injured adult trauma patients (ISS >=16).	Sn 89.1%, Sp 60.5%, PPV 26.5%, NPV 97.2%, undertriage rate 10.9%, overtriage rate 39.5%. n= 1607	M
Voskens 2018	Dutch	Netherlands	A	To evaluate the protocol's ability to identify severely injured adult trauma patients (ISS >=16).	Undertriage rate of 63.8% and overtriage of 7.4%. n =4950	L
Category: Trauma triage for helicoper EMS
Brown 2012	FTDS	USA	All	To determine which FTDS criteria can be used by field EMS providers to predict which trauma patients would benefit from helicopter transport	Odds of increased survival to discharge by helicopter transport found in following conditions: GCS<14 (aOR 1.22); respiratory rate <10 or >29 (aOR 1.32); penetrating injury (aOR 1.40), age> 55 (aoR 1.15). n =258,387	M
Brown 2017	AMPT	USA	A	To validate the effectiveness of the AMPT score to identify patients with a survival benefit from helicopter EMS (HEMS).	For AMPT score ≥ 2, HEMS increases odds of in-hospital survival by 6.7% (ARR 1.067; 95% CI 1.040—1.083, p<0.001). n =222,827	M
Giannakopoulos 2011	RTS	Netherlands	A	To assess if a maximum on-scene RTS (score of 12) can be used as a safe triage tool for HEMS cancellation	Of blunt trauma patients with a maximum RTS on scene, 16% had major trauma, and 3.9% had RTS deteriorate during transport. Maximum RTS not a safe indicator for HEMS cancellation. n =80	VL
Category: Trauma triage for traumatic brain injury
Fuller 2014	HITS-NS, LAS	England and Wales	A	To evaluate the accuracy of the LAS and HITS-NS triage tools for identifying significant TBI.	LAS had Sn 44.5% and Sp 69%, and HITS-NS had Sn 32.6% and Sp 89.1% for significant TBI. n =6559	L
Fuller 2016	HITS-NS	England and Wales	A	To determine the accuracy of the HITS-NS triage rule for identifying patients with significant TBI.	HITS-NS had Sn 28.3% and Sp 94.4% for significant TBI. n =3828	M
Legend
Pop	Population		3I-SS	3-item stroke scale
A	Adult		ACT-FAST	Ambulance clinical triage for acute stroke treatment
P	Pediatric		AMPT	Air Medical Prehospital Triage
QR	Quality Rating		C-STAT	Cincinnati Stroke Triage Assessment Tool
VL	Very low quality		CPSS	Cincinnati Prehospital Stroke Scale
L	Low quality		CTAS	Canadian Triage and Acuity Scale
M	Moderate Quality		DEPT	Danish Emergency Process Triage
n	number of cases		DSS	Decision support system
RR	Relative risk		Dutch	Dutch Field Triage Protocol
CI	Confidence interval		ESI	Emergency Severity Index
Sn	Sensitivity		FACE2AD	Field Assessment of Critical Stroke by Emergency Services for Acute Delivery to a Comprehensive Stroke Center
Sp	Specificity		FAST	Face Arm Speech Test
PPV	Positive predictive value		FAST-ED	Field Assessment Stroke Triage for Emergency Destination
NPV	Negative predictive value		FTDS	Field Triage Decision Scheme
aOR	adjusted odds ratio		FTTA	Florida Trauma Triage Algorithm
AUC	Area under the curve		HITS-NS	Head Injury Transportatoin Straight to Neurosurgery
			LAMS	Los Angeles Motor Scale
			LAPSS	Los Angeles Prehospital Stroke Screen
			LAS	London Ambulance Service
			MASS	Melbourne Ambulance Stroke Screen
			MEWS	Modified Early Warning Score
			MGAP	Mechanism/-Glasgow Coma Scale/Age/Systolic blood pressure score
			MTS	Manchester Triage System
			NEWS	National Early Warning Score
			NIHSS	National Institutes of Health Stroke Scale
			NTS	New trauma score
			Pathfinders	Pathfinders medical and trauma triage protocols
			PEAR	Philadelphia EMS Admission Rule
			Ph-ViEWS	Prehospital Vitalpac Early Warning Score
			PHI	Prehospital Index
			PreHAST	PreHospital Ambulance Stroke Test
			PTS	Pediatric trauma score, pediatric triage tape, East Midlands, London, Northwest, Northern, Southwest London, Wessex tools
			RACE	Rapid Arterial Occlusion Evaluation
			RETTS-p	Rapid Emergency Triage & Treatment System-paediatrics
			RTS	Revised Trauma Score
			START	Simple Triage and Rapid Treatment
			T-RTS	Triage revised trauma score
			T1	New South Wales major trauma transport protocol
			TOPSPIN	TOYOTA prehospital stroke scale for tissue plasminogen activator intravenous therapy
			TPTS	Taiwan Prehospital Triage System
			TTAS	Taiwan Triage and Acuity Scale
			VES	Ventura ELVO Scale
			VSTTC	Victorian state prehospital trauma triage criteria
